# Supplementary material for: Photoluminescence lifetime stability studies of β‐diketonate europium complexes based phenanthroline derivatives in poly(methyl methacrylate) films
Source: ChemistryOpen. 2024 Jan 12;13(5):e202300192. doi: 10.1002/open.202300192 (PMC11095151; doi:10.1002/open.202300192)
Supplement: Supplementary file 1 — Supporting Information [file OPEN-13-e202300192-s002.cif]

data_global 
_audit_creation_date        "2023-03-27"
_audit_creation_method 'CRYSTALS_ver_*****_build_8202 '

_oxford_structure_analysis_title  'THIS IS THE DEFAULT SETTING FOR THE TITLE, P'
_chemical_name_systematic         .
_chemical_melting_point           'not measured'
#looking for refcif 
 
 
# Check this file using the IUCr facility at: 
# http://checkcif.iucr.org/ 
 
# The content below is held in the file 'script/refcif.dat'. This is a text 
# file which you may edit to reflect local conditions. 
# Items which need looking at are represented by a '?'. 
# Items for which there are choices are prefixed with 'choose from'. 
 
_publ_contact_letter 
; 
; 
_publ_contact_author_name         '' 
_publ_contact_author_address 
; 
; 
 
_publ_contact_author_phone        '' 
_publ_contact_author_fax          '' 
_publ_contact_author_email        '' 
_publ_requested_journal           '' 
_publ_requested_category          '' # choose from: FI FM FO CI CM CO AD 
_publ_requested_coeditor_name     '' 
 
# Title of paper - generally just the systematic or trivial name 
_publ_section_title 
; 
 ? 
; 
 
# The loop structure below should contain the names and addresses of all 
# authors, in the required order of publication. Repeat as necessary. 
loop_ 
 _publ_author_name 
 _publ_author_address 
 _publ_author_footnote 
 'Other, Anthony N.' # Author 1 
; 
 ? # Address for author 1 
; 
; 
 ? # Footnote for author 1 
; 
 'Else, S. O.' # Author 2 
; 
 ? # Address 2 
; 
; 
 ? # Footnote 2 
; 
 
 
# Text of the abstract 
# (a) The Abstract must be self-contained and comprehensible 
# without the rest of the paper. This means no references 
# to atom names or to compound numbers; compounds must be 
# identified as the title compound, or by name or by some other 
# means such as derivatives of each other (e.g. "the 
# corresponding ketone"). 
# (b) The chemical formula of "the title compound" must be given. 
# (c) Any crystallographic molecular symmetry should be 
# mentioned, and also the presence of more than one molecule 
# in the asymmetric unit (i.e. anything other than Z'=1). 
_publ_section_abstract 
; 
 ? 
; 
 
# ############################################################## 
# Essential references (e.g. to the origin of the material studied, related 
# structural studies, and to information supporting the reported structure) 
# should be cited in this section, with appropriate very brief explanatory 
# text, for example `The synthesis of the complex is described by Jones 
# (2001). The anhydrous complex has essentially the same coordination 
# geometry (Smith, 2003).' In addition, all references included in the 
# supplementary materials, but not elsewhere in the published article, 
# should be given here. The simple text `For related literature, see:...' 
# may be used, but further details should be provided in the Comment 
# section, which forms part of the supplementary material. 
# ############################################################## 
# Not in version 2.3.1 
_publ_section_related_literature 
; 
 ? 
; 
 
# Text of the paper 
# Note that atoms are referenced as N2, not N(2) or N~2~ 
# If text containing () occur within (), the outer ones should be [] 
# Figures should be referenced as Fig. 
_publ_section_comment 
; 
 ? 
; 
 
# Acknowledgments 
_publ_section_acknowledgements 
; 
 ? 
; 
 
# Captions to figures - Start each caption on a new line after a blank line 
_publ_section_figure_captions 
; 
; 
 
 
# Some potentially useful phrases are donated by Bill Clegg: 
_publ_section_exptl_refinement 
; 
 
The H atoms were refined with riding constraints 
(Cooper et al, 2010). 
 
Cooper, R. I., Thompson, A. L. & Watkin, D. J. (2010). J. Appl. Cryst. 
43, 1100-1107. 
 
; 
 
# Brief details or a reference. Include solvent if known 
_publ_section_exptl_prep 
; 
 ? 
; 
 
# Hand-made tables can be put in the cif. The number of columns 
# is set in the loop header. 
# The contants of each column can either be a piece of text 
# without any spaces (eg a number) or other text enclosed in " " 
# Remove the leading # in the following example 
 
#_geom_extra_table_head_A 
#; 
#Table 2. 
#Molecular parameters deviating most from MOGUL averages 
#; 
# 
#loop_ 
#_geom_extra_tableA_col_1 
#_geom_extra_tableA_col_2 
#_geom_extra_tableA_col_3 
#_geom_extra_tableA_col_4 
# 
#Parameter "Observed Value" "MOGUL Value" "MOGUL e.s.d" 
#N5-C6-C4 129 124 "7 (\%)" 
#C3-O10-C2 105 109 "2 (\%)" 
#C6-O7 1.25 1.22 ".02 (\%A)" 
# 
 
data_Omar230123-Cpd48 
 
_exptl_special_details 
; 
 The crystal was 
placed in the cold stream of an Oxford 
Cryosystems open-flow nitrogen cryostat (Cosier & 
Glazer, 1986) with a nominal stability of 0.1K. 
 
Cosier, J. & Glazer, A.M., 1986. J. Appl. Cryst. 105-107. 
; 
 
 
#--------------------------------------------------------------- 
# _oxford_ data items, April 2010: 
# There is some uncertainty about the correct way of forming local data 
# names, e.g. 
 
# _atom_site_special_shape_oxford 
# or 
# _oxford_atom_site_special_shape 
 
# see: 
# http://www.iucr.org/resources/cif/spec/version1.1/semantics#namespace 
 
# A reserved prefix, e.g. foo, must be used in the following way 
# " If the data file contains items defined in a DDL1 dictionary, the 
# local data names assigned under the reserved prefix must contain it as 
# their first component, e.g. _foo_atom_site_my_item. " 
 
# However, this seems to say the opposite: 
# http://www.iucr.org/__data/iucr/cif/standard/cifstd8.html 
 
# According to advice from the IUCr, CRYSTALS is correct 
#--------------------------------------------------------------- 
# End of 'script/refcif.dat' 
#end of refcif 
_cell_length_a                    16.50360(10)
_cell_length_b                    21.42510(10)
_cell_length_c                    21.86880(10)
_cell_angle_alpha                 90
_cell_angle_beta                  90
_cell_angle_gamma                 90
_cell_volume                      7732.62(7)
 
_symmetry_cell_setting            'orthorhombic' 
_symmetry_space_group_name_H-M    'P b c a ' 
_symmetry_space_group_name_Hall   '-P 2ac 2ab ' 
loop_
 _symmetry_equiv_pos_as_xyz
 'x,y,z'
 '-x,-y,-z'
 '-x+1/2,-y,z+1/2'
 'x+1/2,y,-z+1/2'
 'x+1/2,-y+1/2,-z'
 '-x+1/2,y+1/2,z'
 '-x,y+1/2,-z+1/2'
 'x,-y+1/2,z+1/2'

loop_
_atom_type_symbol
_atom_type_scat_dispersion_real
_atom_type_scat_dispersion_imag
_atom_type_scat_Cromer_Mann_a1
_atom_type_scat_Cromer_Mann_b1
_atom_type_scat_Cromer_Mann_a2
_atom_type_scat_Cromer_Mann_b2
_atom_type_scat_Cromer_Mann_a3
_atom_type_scat_Cromer_Mann_b3
_atom_type_scat_Cromer_Mann_a4
_atom_type_scat_Cromer_Mann_b4
_atom_type_scat_Cromer_Mann_c
_atom_type_scat_source  
 C       0.0181   0.0091   2.3100  20.8439   1.0200  10.2075   1.5886   0.5687
   0.8650  51.6512   0.2156 'International Tables Vol C 4.2.6.8 and 6.1.1.4'
 H       0.0000   0.0000   0.4930  10.5109   0.3229  26.1257   0.1402   3.1424
   0.0408  57.7998   0.0030 'International Tables Vol C 4.2.6.8 and 6.1.1.4'
 N       0.0311   0.0180  12.2126   0.0057   3.1322   9.8933   2.0125  28.9975
   1.1663   0.5826 -11.5290 'International Tables Vol C 4.2.6.8 and 6.1.1.4'
 O       0.0492   0.0322   3.0485  13.2771   2.2868   5.7011   1.5463   0.3239
   0.8670  32.9089   0.2508 'International Tables Vol C 4.2.6.8 and 6.1.1.4'
 Eu     -8.9294  11.1857  24.6274   2.3879  19.0886   0.1942  13.7603  13.7546
   2.9227 123.1740   2.5745 'International Tables Vol C 4.2.6.8 and 6.1.1.4'
 F       0.0727   0.0534   3.5392  10.2825   2.6412   4.2944   1.5170   0.2615
   1.0243  26.1476   0.2776 'International Tables Vol C 4.2.6.8 and 6.1.1.4'
 S       0.3331   0.5567   6.9053   1.4679   5.2034  22.2151   1.4379   0.2536
   1.5863  56.1720   0.8669 'International Tables Vol C 4.2.6.8 and 6.1.1.4'
 
 
_cell_formula_units_Z                    8


_chemical_formula_sum             'C38 H24 Eu F9 N2 O6 S3'
_chemical_formula_moiety          'C38 H24 Eu F9 N2 O6 S3'
_chemical_compound_source                .
_chemical_formula_weight           1023.76
 
 
_cell_measurement_reflns_used       106977
_cell_measurement_theta_min             3.34
_cell_measurement_theta_max            75.04
_cell_measurement_temperature          100
 
_exptl_crystal_description        'block' 
_exptl_crystal_colour             'colorless' 
_exptl_crystal_size_min           0.100 
_exptl_crystal_size_mid           0.140 
_exptl_crystal_size_max           0.180 
 
_exptl_crystal_density_diffrn     1.759 
_exptl_crystal_density_meas       'not measured' 
_exptl_crystal_density_method     'not measured' 
# Non-dispersive F(000): 
_exptl_crystal_F_000              4048 
_exptl_absorpt_coefficient_mu     13.966 
 
# Sheldrick geometric approximatio 0.14 0.25 
_exptl_absorpt_correction_type    multi-scan 
_exptl_absorpt_process_details    'DENZO/SCALEPACK (Otwinowski & Minor, 1997)' 
_exptl_absorpt_correction_T_min   0.09 
_exptl_absorpt_correction_T_max   0.25 
_diffrn_radiation_monochromator mirror
_diffrn_measurement_device 'four-circle diffractometer'
_diffrn_measurement_device_type 'XtaLAB Synergy, Dualflex, HyPix'
_diffrn_detector 'Hybrid Pixel Array Detector'
_diffrn_detector_type HyPix
_diffrn_radiation_type            'Cu K\a'
_diffrn_radiation_wavelength           1.54180
_diffrn_measurement_method        \w/2\q 
 
# If a reference occurs more than once, delete the author 
# and date from subsequent references. 
_computing_data_collection     'CrysAlisPro 1.171.41.120a (Rigaku OD, 2021)'
_computing_cell_refinement     'CrysAlisPro 1.171.41.120a (Rigaku OD, 2021)'
_computing_data_reduction      'CrysAlisPro 1.171.41.120a (Rigaku OD, 2021)'
_computing_structure_solution     'SHELXT (Sheldrick, 2015)' 
_computing_structure_refinement   'CRYSTALS (Betteridge et al., 2003)' 
_computing_publication_material   'CRYSTALS (Betteridge et al., 2003)' 
_computing_molecular_graphics     'CAMERON (Watkin et al., 1996)' 
 
_diffrn_standards_interval_time   . 
_diffrn_standards_interval_count  . 
_diffrn_standards_number          0 
_diffrn_standards_decay_%         . 
 
_diffrn_ambient_temperature        100
_diffrn_reflns_number             231680 
_diffrn_reflns_av_unetI/netI      0.067 
_reflns_number_total              8060 
_diffrn_reflns_av_R_equivalents   0.066 
# Number of reflections without Friedels Law is 0 
# Number of reflections with Friedels Law is 8060 
# Theoretical number of reflections is about 16363 
 
 
_diffrn_reflns_theta_min          3.939 
_diffrn_reflns_theta_max          77.062 
_diffrn_measured_fraction_theta_max 0.986 
 
_diffrn_reflns_theta_full         73.979 
_diffrn_measured_fraction_theta_full 0.996 
 
 
_diffrn_reflns_limit_h_min        -19 
_diffrn_reflns_limit_h_max        20 
_diffrn_reflns_limit_k_min        -26 
_diffrn_reflns_limit_k_max        26 
_diffrn_reflns_limit_l_min        -27 
_diffrn_reflns_limit_l_max        26 
_reflns_limit_h_min               0 
_reflns_limit_h_max               20 
_reflns_limit_k_min               0 
_reflns_limit_k_max               26 
_reflns_limit_l_min               0 
_reflns_limit_l_max               27 
 
_oxford_diffrn_Wilson_B_factor    2.18 
_oxford_diffrn_Wilson_scale       50.82 
 
_atom_sites_solution_primary      direct #heavy,direct,difmap,geom,iterative
# _atom_sites_solution_secondary  difmap
_atom_sites_solution_hydrogens    difmap
 
_refine_diff_density_min          -2.37 
_refine_diff_density_max          3.22 
 
 
# The current dictionary definitions do not cover the 
# situation where the reflections used for refinement were 
# selected by a user-defined sigma threshold 
 
# Explicitly named reflections are ALWAYS excluded from R&wR 
 
# The values actually used during refinement 
# These are labelled "all" for compatibility with PLATON 
_oxford_refine_reflns_threshold_expression       I>-3.0\s(I)
_refine_ls_number_restraints      20 
_refine_ls_number_parameters      538 
_refine_ls_number_reflns          8060 
_refine_ls_R_factor_ref           0.0608 
_refine_ls_wR_factor_ref          0.1598 
_refine_ls_goodness_of_fit_ref    0.9690 
_refine_ls_shift/su_max           0.0038420 
_refine_ls_shift/su_mean          0.0000910 
 
 
# Computed with I/sigma = -10 
_reflns_number_all                8060 
_refine_ls_R_factor_all           0.0608 
_refine_ls_wR_factor_all          0.1598 
 
# Computed with I/sigma = +2 a la SHELX 
_reflns_threshold_expression                I>2.0\s(I)
_reflns_number_gt                 7611 
_refine_ls_R_factor_gt            0.0585 
_refine_ls_wR_factor_gt           0.1579 
 
 
_refine_ls_structure_factor_coef  Fsqd 
_refine_ls_matrix_type            full
_refine_ls_hydrogen_treatment     constr         #undef, noref, refall,
                                                 # refxyz, refU, constr or mixed
_refine_ls_weighting_scheme       calc 
_refine_ls_weighting_details 
;
 Method= Modified Sheldrick 
 w=1/[\s^2^(F^2^) + ( 0.08P)^2^ +57.53P] 
 ,where P=(max(Fo^2^,0) + 2Fc^2^)/3 
;
# Insert your own references if required - in alphabetical order 
_publ_section_references 
; 
User-defined data collection reference 
 
User defined cell refinement 
 
Betteridge, P.W., Carruthers, J.R., Cooper, R.I., 
Prout, K. & Watkin, D.J. (2003). J. Appl. Cryst. 36, 1487. 
 
Otwinowski, Z. & Minor, W. (1997). Methods in Enzymology, Vol. 276, 
edited by C. W. Carter Jr & R. M. Sweet, pp. 307--326. 
New York: Academic Press. 
 
Rigaku Oxford Diffraction (2017). CrysAlisPro. 
 
Sheldrick, G. M. (2015). Acta Cryst A71, 3-8 
 
Watkin, D.J., Prout, C.K. & Pearce, L.J. (1996). CAMERON, Chemical 
Crystallography Laboratory, Oxford, UK. 
; 

# Uequiv = arithmetic mean of Ui i.e. Ueqiv = (U1+U2+U3)/3

# Replace last . with number of unfound hydrogen atoms attached to an atom.

# ..._refinement_flags_... 
# . no refinement constraints           S special position constraint on site
# G rigid group refinement of site      R riding atom
# D distance or angle restraint on site T thermal displacement constraints
# U Uiso or Uij restraint (rigid bond)  P partial occupancy constraint


loop_
_atom_site_label
_atom_site_type_symbol
_atom_site_fract_x
_atom_site_fract_y
_atom_site_fract_z
_atom_site_U_iso_or_equiv
_atom_site_occupancy
_atom_site_adp_type
_atom_site_refinement_flags_posn
_atom_site_refinement_flags_adp
_atom_site_refinement_flags_occupancy
_atom_site_disorder_assembly
_atom_site_disorder_group
_atom_site_attached_hydrogens
Eu1 Eu 0.437188(19) 0.704641(14) 0.358461(13) 0.0225 1.0000 Uani . . . . . . 
N1 N 0.4880(3) 0.5999(2) 0.3133(2) 0.0269 1.0000 Uani . . . . . . 
N2 N 0.5111(3) 0.7096(2) 0.2543(2) 0.0328 1.0000 Uani . . . . . . 
O1 O 0.5235(3) 0.79519(19) 0.36008(19) 0.0348 1.0000 Uani . . . . . . 
O2 O 0.5501(2) 0.68233(19) 0.41985(19) 0.0309 1.0000 Uani . . . . . . 
O3 O 0.3581(2) 0.77998(17) 0.30943(17) 0.0291 1.0000 Uani . . . . . . 
O4 O 0.3288(2) 0.65223(17) 0.30695(16) 0.0262 1.0000 Uani . . . . . . 
O5 O 0.3837(2) 0.63735(17) 0.43432(16) 0.0262 1.0000 Uani . . . . . . 
O6 O 0.4007(3) 0.76502(18) 0.44306(16) 0.0316 1.0000 Uani . . . . . . 
C1 C 0.6020(4) 0.8812(3) 0.3899(3) 0.0414 1.0000 Uani . . . . . . 
C2 C 0.5805(4) 0.8119(3) 0.3951(3) 0.0323 1.0000 Uani . . . . . . 
C3 C 0.6210(3) 0.7761(3) 0.4383(3) 0.0329 1.0000 Uani . . . . . . 
C4 C 0.6030(3) 0.7132(3) 0.4496(3) 0.0314 1.0000 Uani . . . . . . 
C5 C 0.6462(3) 0.6797(3) 0.4981(3) 0.0292 1.0000 Uani . . . . . . 
C6 C 0.7138(3) 0.7009(3) 0.5357(2) 0.0268 1.0000 Uani . . . . . . 
C7 C 0.7337(4) 0.6505(3) 0.5770(3) 0.0445 1.0000 Uani . . . . . . 
C8 C 0.6874(4) 0.5986(3) 0.5706(3) 0.0465 1.0000 Uani . . . . . . 
C9 C 0.2885(5) 0.8399(3) 0.2378(3) 0.0504 1.0000 Uani . . . . . . 
C10 C 0.3062(4) 0.7772(3) 0.2669(3) 0.0317 1.0000 Uani . . . . . . 
C11 C 0.2667(4) 0.7262(3) 0.2425(3) 0.0334 1.0000 Uani . . . . . . 
C12 C 0.2831(3) 0.6646(2) 0.2628(2) 0.0245 1.0000 Uani . . . . . . 
C13 C 0.2489(3) 0.6128(2) 0.2272(2) 0.0250 1.0000 Uani . . . . . . 
C14 C 0.2003(3) 0.6159(3) 0.1734(3) 0.0287 1.0000 Uani . . . . . . 
C15 C 0.1902(4) 0.5537(3) 0.1493(3) 0.0346 1.0000 Uani . . . . . . 
C16 C 0.2294(4) 0.5090(3) 0.1820(3) 0.0348 1.0000 Uani . . . . . . 
C17 C 0.3714(3) 0.5810(3) 0.5253(3) 0.0296 1.0000 Uani . . . . . . 
C18 C 0.3820(3) 0.6433(2) 0.4922(2) 0.0251 1.0000 Uani . . . . . . 
C19 C 0.3879(4) 0.6963(3) 0.5270(2) 0.0301 1.0000 Uani . . . . . . 
C20 C 0.3959(3) 0.7558(3) 0.4998(2) 0.0276 1.0000 Uani . . . . . . 
C21 C 0.3977(4) 0.81327(15) 0.53760(17) 0.0337 1.0000 Uani D . . . . . 
C23 C 0.4081(5) 0.91934(16) 0.5672(2) 0.0648 1.0000 Uani D . . . . . 
C24 C 0.3944(4) 0.8864(2) 0.61853(16) 0.0543 1.0000 Uani D . . . . . 
C25 C 0.4726(4) 0.5468(3) 0.3414(3) 0.0327 1.0000 Uani . . . . . . 
C26 C 0.4914(4) 0.4889(3) 0.3158(3) 0.0386 1.0000 Uani . . . . . . 
C27 C 0.5280(4) 0.4868(3) 0.2597(3) 0.0417 1.0000 Uani . . . . . . 
C28 C 0.5473(4) 0.5417(3) 0.2287(3) 0.0360 1.0000 Uani . . . . . . 
C29 C 0.5239(3) 0.5985(3) 0.2572(3) 0.0327 1.0000 Uani . . . . . . 
C30 C 0.5391(3) 0.6571(3) 0.2273(3) 0.0327 1.0000 Uani . . . . . . 
C31 C 0.5808(4) 0.6573(3) 0.1711(3) 0.0404 1.0000 Uani . . . . . . 
C32 C 0.5937(5) 0.7163(4) 0.1438(3) 0.0505 1.0000 Uani . . . . . . 
C33 C 0.5648(5) 0.7687(4) 0.1712(3) 0.0519 1.0000 Uani . . . . . . 
C34 C 0.5237(4) 0.7642(3) 0.2265(3) 0.0423 1.0000 Uani . . . . . . 
C35 C 0.5904(4) 0.5440(4) 0.1699(3) 0.0443 1.0000 Uani . . . . . . 
C36 C 0.6156(5) 0.4821(4) 0.1426(3) 0.0592 1.0000 Uani . . . . . . 
C37 C 0.6080(4) 0.5992(4) 0.1435(3) 0.0478 1.0000 Uani . . . . . . 
C38 C 0.6554(5) 0.6037(5) 0.0845(4) 0.0657 1.0000 Uani . . . . . . 
F1 F 0.5954(3) 0.9015(2) 0.3343(2) 0.0636 1.0000 Uani . . . . . . 
F2 F 0.5502(3) 0.9160(2) 0.4237(3) 0.0894 1.0000 Uani . . . . . . 
F3 F 0.6748(2) 0.89531(18) 0.4117(2) 0.0493 1.0000 Uani . . . . . . 
F4 F 0.3579(4) 0.8680(2) 0.2202(3) 0.0844 1.0000 Uani . . . . . . 
F5 F 0.2529(4) 0.8790(2) 0.2754(3) 0.0857 1.0000 Uani . . . . . . 
F6 F 0.2466(5) 0.8378(2) 0.1867(3) 0.0987 1.0000 Uani . . . . . . 
F7 F 0.3020(2) 0.55313(18) 0.50948(18) 0.0440 1.0000 Uani . . . . . . 
F8 F 0.4306(2) 0.54097(17) 0.5101(2) 0.0455 1.0000 Uani . . . . . . 
F9 F 0.3713(3) 0.58491(18) 0.58576(16) 0.0499 1.0000 Uani . . . . . . 
S1 S 0.61698(11) 0.60539(8) 0.51530(9) 0.0477 1.0000 Uani . . . . . . 
S2 S 0.27915(9) 0.53762(6) 0.24433(7) 0.0338 1.0000 Uani . . . . . . 
S3 S 0.3799(3) 0.81536(13) 0.61256(12) 0.0478 0.6000 Uani D . . . . . 
C53 C 0.390(2) 0.8176(2) 0.5967(3) 0.0478 0.4000 Uani D . . . . . 
S22 S 0.4080(5) 0.88434(15) 0.50590(14) 0.0496 0.4000 Uani D . . . . . 
C22 C 0.4125(16) 0.8697(3) 0.5163(3) 0.0496 0.6000 Uani D . . . . . 
H31 H 0.6620 0.7943 0.4613 0.0422 1.0000 Uiso R . . . . . 
H71 H 0.7744 0.6533 0.6058 0.0544 1.0000 Uiso R . . . . . 
H81 H 0.6937 0.5628 0.5947 0.0546 1.0000 Uiso R . . . . . 
H111 H 0.2286 0.7309 0.2116 0.0431 1.0000 Uiso R . . . . . 
H151 H 0.1592 0.5452 0.1133 0.0443 1.0000 Uiso R . . . . . 
H161 H 0.2284 0.4663 0.1716 0.0432 1.0000 Uiso R . . . . . 
H191 H 0.3863 0.6930 0.5696 0.0381 1.0000 Uiso R . . . . . 
H251 H 0.4494 0.5484 0.3802 0.0411 1.0000 Uiso R . . . . . 
H261 H 0.4785 0.4523 0.3362 0.0468 1.0000 Uiso R . . . . . 
H271 H 0.5406 0.4490 0.2418 0.0523 1.0000 Uiso R . . . . . 
H321 H 0.6237 0.7191 0.1079 0.0620 1.0000 Uiso R . . . . . 
H331 H 0.5720 0.8072 0.1526 0.0640 1.0000 Uiso R . . . . . 
H341 H 0.5034 0.8007 0.2447 0.0528 1.0000 Uiso R . . . . . 
H363 H 0.6266 0.4881 0.0998 0.0889 1.0000 Uiso R . . . . . 
H362 H 0.6635 0.4668 0.1622 0.0890 1.0000 Uiso R . . . . . 
H361 H 0.5730 0.4525 0.1467 0.0890 1.0000 Uiso R . . . . . 
H383 H 0.6778 0.5634 0.0769 0.0973 1.0000 Uiso R . . . . . 
H382 H 0.6994 0.6331 0.0881 0.0967 1.0000 Uiso R . . . . . 
H381 H 0.6218 0.6155 0.0504 0.0971 1.0000 Uiso R . . . . . 
H531 H 0.3909 0.7855 0.6257 0.0581 0.4000 Uiso R . . . . . 
H221 H 0.4269 0.8805 0.4767 0.0658 0.6000 Uiso R . . . . . 
H61 H 0.7401 0.7402 0.5331 0.0356 1.0000 Uiso R . . . . . 
H241 H 0.3954 0.9054 0.6578 0.0642 0.6000 Uiso R . . . . . 
H231 H 0.4110 0.9635 0.5642 0.0847 0.6000 Uiso R . . . . . 
H232 H 0.4165 0.9632 0.5676 0.0847 0.4000 Uiso R . . . . . 
H141 H 0.1780 0.6528 0.1561 0.0368 1.0000 Uiso R . . . . . 
H242 H 0.3866 0.9035 0.6582 0.0660 0.4000 Uiso R . . . . . 
loop_
_atom_site_aniso_label
_atom_site_aniso_U_11
_atom_site_aniso_U_22
_atom_site_aniso_U_33
_atom_site_aniso_U_23
_atom_site_aniso_U_13
_atom_site_aniso_U_12
Eu1 0.02695(18) 0.02318(18) 0.01737(17) 0.00019(11) -0.00104(11) -0.00111(12) 
N1 0.028(2) 0.028(2) 0.024(2) -0.0035(18) 0.0003(18) 0.0060(18) 
N2 0.037(3) 0.033(2) 0.028(2) 0.0025(19) 0.003(2) 0.003(2) 
O1 0.039(2) 0.031(2) 0.034(2) 0.0038(16) -0.0065(17) -0.0071(17) 
O2 0.0313(19) 0.029(2) 0.033(2) -0.0049(16) -0.0080(16) 0.0021(16) 
O3 0.041(2) 0.0201(17) 0.0257(19) 0.0002(15) -0.0067(16) -0.0014(16) 
O4 0.0306(18) 0.0238(18) 0.0242(17) 0.0030(14) -0.0054(15) -0.0017(14) 
O5 0.036(2) 0.0241(17) 0.0189(17) 0.0012(14) 0.0034(14) -0.0002(15) 
O6 0.050(2) 0.0250(19) 0.0199(17) -0.0028(14) 0.0007(16) 0.0014(17) 
C1 0.040(3) 0.036(3) 0.048(4) -0.004(3) -0.003(3) -0.007(3) 
C2 0.034(3) 0.034(3) 0.029(3) 0.001(2) 0.005(2) 0.001(2) 
C3 0.030(3) 0.034(3) 0.034(3) -0.006(2) -0.003(2) -0.006(2) 
C4 0.030(3) 0.038(3) 0.027(3) -0.005(2) 0.002(2) 0.009(2) 
C5 0.025(2) 0.032(3) 0.031(3) -0.004(2) -0.004(2) 0.005(2) 
C6 0.029(3) 0.032(3) 0.020(2) -0.005(2) -0.005(2) 0.018(2) 
C7 0.040(3) 0.049(4) 0.045(4) 0.001(3) -0.010(3) 0.006(3) 
C8 0.045(4) 0.043(4) 0.052(4) 0.007(3) -0.001(3) 0.010(3) 
C9 0.086(5) 0.022(3) 0.043(4) 0.003(3) -0.023(4) 0.001(3) 
C10 0.047(3) 0.021(2) 0.027(3) -0.000(2) -0.004(2) 0.003(2) 
C11 0.046(3) 0.021(2) 0.033(3) -0.001(2) -0.015(3) 0.002(2) 
C12 0.027(2) 0.023(2) 0.023(2) -0.0001(19) -0.000(2) -0.001(2) 
C13 0.027(2) 0.020(2) 0.028(2) 0.0008(19) -0.004(2) -0.0065(19) 
C14 0.024(2) 0.026(3) 0.036(3) -0.012(2) -0.001(2) -0.008(2) 
C15 0.038(3) 0.031(3) 0.035(3) -0.005(2) -0.004(2) -0.011(2) 
C16 0.047(3) 0.022(3) 0.036(3) 0.001(2) 0.002(3) -0.010(2) 
C17 0.032(3) 0.028(3) 0.029(3) 0.005(2) 0.002(2) 0.001(2) 
C18 0.025(2) 0.024(2) 0.026(2) 0.001(2) 0.000(2) 0.004(2) 
C19 0.040(3) 0.034(3) 0.017(2) 0.003(2) 0.003(2) 0.004(2) 
C20 0.033(3) 0.026(3) 0.024(2) -0.003(2) -0.002(2) 0.000(2) 
C21 0.040(3) 0.034(3) 0.026(3) -0.011(2) -0.002(2) 0.003(2) 
C23 0.053(4) 0.036(4) 0.106(7) -0.023(4) -0.003(5) -0.004(3) 
C24 0.042(4) 0.068(5) 0.053(4) -0.040(4) 0.007(3) -0.009(3) 
C25 0.037(3) 0.027(3) 0.034(3) 0.001(2) -0.001(2) 0.004(2) 
C26 0.041(3) 0.029(3) 0.046(3) -0.001(3) -0.003(3) 0.002(2) 
C27 0.044(3) 0.035(3) 0.046(4) -0.011(3) -0.008(3) 0.009(3) 
C28 0.030(3) 0.046(3) 0.033(3) -0.009(3) -0.008(2) 0.012(3) 
C29 0.029(3) 0.041(3) 0.028(3) -0.001(2) -0.002(2) 0.005(2) 
C30 0.028(3) 0.045(3) 0.025(3) -0.000(2) -0.003(2) 0.002(2) 
C31 0.036(3) 0.057(4) 0.028(3) 0.002(3) 0.002(2) 0.001(3) 
C32 0.051(4) 0.070(5) 0.030(3) 0.009(3) 0.012(3) -0.000(4) 
C33 0.059(4) 0.061(5) 0.036(4) 0.015(3) 0.012(3) -0.007(4) 
C34 0.050(4) 0.041(3) 0.035(3) 0.008(3) 0.007(3) -0.001(3) 
C35 0.041(3) 0.061(4) 0.031(3) -0.017(3) -0.004(3) 0.016(3) 
C36 0.059(5) 0.073(6) 0.046(4) -0.025(4) 0.002(3) 0.017(4) 
C37 0.040(4) 0.075(5) 0.028(3) -0.009(3) 0.003(3) 0.008(3) 
C38 0.059(5) 0.097(7) 0.042(4) -0.010(4) 0.017(4) -0.000(5) 
F1 0.084(3) 0.050(2) 0.056(3) 0.024(2) -0.028(2) -0.008(2) 
F2 0.078(3) 0.031(2) 0.159(6) -0.020(3) 0.051(4) -0.005(2) 
F3 0.050(2) 0.040(2) 0.058(2) -0.0009(18) -0.0122(19) -0.0147(17) 
F4 0.124(5) 0.044(3) 0.085(4) 0.031(3) 0.000(3) -0.017(3) 
F5 0.146(5) 0.036(2) 0.076(3) 0.001(2) -0.002(4) 0.038(3) 
F6 0.172(6) 0.036(2) 0.089(4) 0.012(2) -0.081(4) 0.001(3) 
F7 0.0374(18) 0.041(2) 0.054(2) 0.0171(17) -0.0026(16) -0.0095(15) 
F8 0.045(2) 0.0282(18) 0.064(3) 0.0124(17) 0.0141(18) 0.0105(15) 
F9 0.082(3) 0.039(2) 0.0288(18) 0.0141(15) 0.0004(18) -0.001(2) 
S1 0.0505(9) 0.0377(8) 0.0549(10) 0.0049(7) -0.0140(8) 0.0008(7) 
S2 0.0428(7) 0.0228(6) 0.0359(7) 0.0039(5) -0.0034(6) -0.0046(5) 
S3 0.060(2) 0.0571(15) 0.0260(14) -0.0171(11) 0.0032(16) 0.0047(12) 
C53 0.060(2) 0.0571(15) 0.0260(14) -0.0171(11) 0.0032(16) 0.0047(12) 
S22 0.101(3) 0.0162(16) 0.0318(17) 0.0052(13) -0.004(2) -0.010(3) 
C22 0.101(3) 0.0162(16) 0.0318(17) 0.0052(13) -0.004(2) -0.010(3) 

_refine_ls_extinction_method 
    'None'
_oxford_refine_ls_scale 0.795(2) 
loop_
 _geom_bond_atom_site_label_1
 _geom_bond_site_symmetry_1
 _geom_bond_atom_site_label_2
 _geom_bond_site_symmetry_2
 _geom_bond_distance
 _geom_bond_publ_flag
Eu1 . N1 . 2.591(4)    yes
Eu1 . N2 . 2.586(5)    yes
Eu1 . O1 . 2.407(4)    yes
Eu1 . O2 . 2.346(4)    yes
Eu1 . O3 . 2.336(4)    yes
Eu1 . O4 . 2.393(4)    yes
Eu1 . O5 . 2.368(3)    yes
Eu1 . O6 . 2.336(4)    yes
N1 . C25 . 1.318(7)    yes
N1 . C29 . 1.364(7)    yes
N2 . C30 . 1.353(8)    yes
N2 . C34 . 1.333(8)    yes
O1 . C2 . 1.264(8)    yes
O2 . C4 . 1.274(7)    yes
O3 . C10 . 1.266(7)    yes
O4 . C12 . 1.253(6)    yes
O5 . C18 . 1.273(6)    yes
O6 . C20 . 1.259(7)    yes
C1 . C2 . 1.531(9)    yes
C1 . F1 . 1.295(8)    yes
C1 . F2 . 1.355(8)    yes
C1 . F3 . 1.328(7)    yes
C2 . C3 . 1.389(9)    yes
C3 . C4 . 1.402(8)    yes
C3 . H31 . 0.928    no
C4 . C5 . 1.467(8)    yes
C5 . C6 . 1.457(8)    yes
C5 . S1 . 1.705(6)    yes
C6 . C7 . 1.445(8)    yes
C6 . H61 . 0.950    no
C7 . C8 . 1.357(10)    yes
C7 . H71 . 0.925    no
C8 . S1 . 1.683(7)    yes
C8 . H81 . 0.935    no
C9 . C10 . 1.514(8)    yes
C9 . F4 . 1.350(10)    yes
C9 . F5 . 1.313(9)    yes
C9 . F6 . 1.315(8)    yes
C10 . C11 . 1.382(8)    yes
C11 . C12 . 1.419(7)    yes
C11 . H111 . 0.928    no
C12 . C13 . 1.468(7)    yes
C13 . C14 . 1.427(8)    yes
C13 . S2 . 1.727(5)    yes
C14 . C15 . 1.442(7)    yes
C14 . H141 . 0.950    no
C15 . C16 . 1.360(9)    yes
C15 . H151 . 0.957    no
C16 . S2 . 1.705(6)    yes
C16 . H161 . 0.943    no
C17 . C18 . 1.529(7)    yes
C17 . F7 . 1.337(7)    yes
C17 . F8 . 1.341(6)    yes
C17 . F9 . 1.325(7)    yes
C18 . C19 . 1.369(8)    yes
C19 . C20 . 1.414(8)    yes
C19 . H191 . 0.935    no
C20 . C21 . 1.483(6)    yes
C21 . S3 . 1.666(4)    yes
C21 . C53 . 1.302(5)    yes
C21 . S22 . 1.682(4)    yes
C21 . C22 . 1.319(5)    yes
C23 . C24 . 1.344(4)    yes
C23 . S22 . 1.536(4)    yes
C23 . C22 . 1.542(5)    yes
C23 . H231 . 0.950    no
C23 . H232 . 0.950    no
C24 . S3 . 1.547(4)    yes
C24 . C53 . 1.553(5)    yes
C24 . H241 . 0.950    no
C24 . H242 . 0.950    no
C25 . C26 . 1.396(8)    yes
C25 . H251 . 0.932    no
C26 . C27 . 1.369(10)    yes
C26 . H261 . 0.928    no
C27 . C28 . 1.395(10)    yes
C27 . H271 . 0.921    no
C28 . C29 . 1.421(8)    yes
C28 . C35 . 1.471(9)    yes
C29 . C30 . 1.436(9)    yes
C30 . C31 . 1.408(8)    yes
C31 . C32 . 1.415(10)    yes
C31 . C37 . 1.456(10)    yes
C32 . C33 . 1.358(12)    yes
C32 . H321 . 0.929    no
C33 . C34 . 1.391(9)    yes
C33 . H331 . 0.927    no
C34 . H341 . 0.940    no
C35 . C36 . 1.511(10)    yes
C35 . C37 . 1.348(11)    yes
C36 . H363 . 0.961    no
C36 . H362 . 0.958    no
C36 . H361 . 0.951    no
C37 . C38 . 1.512(9)    yes
C38 . H383 . 0.955    no
C38 . H382 . 0.964    no
C38 . H381 . 0.961    no
C53 . H531 . 0.934    no
C22 . H221 . 0.928    no
loop_
 _geom_angle_atom_site_label_1
 _geom_angle_site_symmetry_1
 _geom_angle_atom_site_label_2
 _geom_angle_site_symmetry_2
 _geom_angle_atom_site_label_3
 _geom_angle_site_symmetry_3
 _geom_angle
 _geom_angle_publ_flag
N1 . Eu1 . N2 . 63.10(14)    yes
N1 . Eu1 . O1 . 120.83(15)    yes
N2 . Eu1 . O1 . 72.56(15)    yes
N1 . Eu1 . O2 . 77.57(14)    yes
N2 . Eu1 . O2 . 97.90(15)    yes
O1 . Eu1 . O2 . 71.69(14)    yes
N1 . Eu1 . O3 . 127.16(13)    yes
N2 . Eu1 . O3 . 80.26(15)    yes
O1 . Eu1 . O3 . 77.30(14)    yes
O2 . Eu1 . O3 . 147.90(13)    yes
N1 . Eu1 . O4 . 69.87(13)    yes
N2 . Eu1 . O4 . 87.58(14)    yes
O1 . Eu1 . O4 . 145.81(13)    yes
O2 . Eu1 . O4 . 140.11(13)    yes
O3 . Eu1 . O4 . 71.99(12)    yes
N1 . Eu1 . O5 . 81.96(13)    yes
N2 . Eu1 . O5 . 144.87(14)    yes
O1 . Eu1 . O5 . 134.49(13)    yes
O2 . Eu1 . O5 . 76.75(14)    yes
O3 . Eu1 . O5 . 122.29(14)    yes
N1 . Eu1 . O6 . 149.84(14)    yes
N2 . Eu1 . O6 . 142.76(14)    yes
O1 . Eu1 . O6 . 72.22(15)    yes
O2 . Eu1 . O6 . 82.20(14)    yes
O3 . Eu1 . O6 . 80.62(13)    yes
O4 . Eu1 . O5 . 76.46(12)    yes
O4 . Eu1 . O6 . 116.09(14)    yes
O5 . Eu1 . O6 . 71.72(13)    yes
Eu1 . N1 . C25 . 120.5(4)    yes
Eu1 . N1 . C29 . 120.2(4)    yes
C25 . N1 . C29 . 119.0(5)    yes
Eu1 . N2 . C30 . 120.8(4)    yes
Eu1 . N2 . C34 . 120.8(4)    yes
C30 . N2 . C34 . 118.5(5)    yes
Eu1 . O1 . C2 . 132.6(4)    yes
Eu1 . O2 . C4 . 136.9(4)    yes
Eu1 . O3 . C10 . 133.1(3)    yes
Eu1 . O4 . C12 . 135.5(3)    yes
Eu1 . O5 . C18 . 130.1(3)    yes
Eu1 . O6 . C20 . 135.2(4)    yes
C2 . C1 . F1 . 112.1(5)    yes
C2 . C1 . F2 . 110.3(5)    yes
F1 . C1 . F2 . 106.0(6)    yes
C2 . C1 . F3 . 113.8(6)    yes
F1 . C1 . F3 . 109.7(6)    yes
F2 . C1 . F3 . 104.4(6)    yes
C1 . C2 . O1 . 113.7(5)    yes
C1 . C2 . C3 . 118.3(6)    yes
O1 . C2 . C3 . 127.9(6)    yes
C2 . C3 . C4 . 123.2(5)    yes
C2 . C3 . H31 . 119.3    no
C4 . C3 . H31 . 117.5    no
C3 . C4 . O2 . 123.7(5)    yes
C3 . C4 . C5 . 119.6(5)    yes
O2 . C4 . C5 . 116.6(5)    yes
C4 . C5 . C6 . 128.9(5)    yes
C4 . C5 . S1 . 118.6(4)    yes
C6 . C5 . S1 . 112.5(4)    yes
C5 . C6 . C7 . 107.1(5)    yes
C5 . C6 . H61 . 126.4    no
C7 . C6 . H61 . 126.5    no
C6 . C7 . C8 . 114.8(6)    yes
C6 . C7 . H71 . 122.9    no
C8 . C7 . H71 . 122.2    no
C7 . C8 . S1 . 113.0(5)    yes
C7 . C8 . H81 . 123.4    no
S1 . C8 . H81 . 123.5    no
C10 . C9 . F4 . 110.5(6)    yes
C10 . C9 . F5 . 113.0(6)    yes
F4 . C9 . F5 . 105.9(6)    yes
C10 . C9 . F6 . 115.4(5)    yes
F4 . C9 . F6 . 102.7(7)    yes
F5 . C9 . F6 . 108.6(7)    yes
C9 . C10 . O3 . 113.5(5)    yes
C9 . C10 . C11 . 116.6(5)    yes
O3 . C10 . C11 . 129.9(5)    yes
C10 . C11 . C12 . 121.6(5)    yes
C10 . C11 . H111 . 121.0    no
C12 . C11 . H111 . 117.3    no
C11 . C12 . O4 . 123.6(5)    yes
C11 . C12 . C13 . 117.6(5)    yes
O4 . C12 . C13 . 118.7(5)    yes
C12 . C13 . C14 . 128.3(5)    yes
C12 . C13 . S2 . 118.6(4)    yes
C14 . C13 . S2 . 112.6(4)    yes
C13 . C14 . C15 . 108.9(5)    yes
C13 . C14 . H141 . 125.8    no
C15 . C14 . H141 . 125.3    no
C14 . C15 . C16 . 113.8(5)    yes
C14 . C15 . H151 . 122.6    no
C16 . C15 . H151 . 123.6    no
C15 . C16 . S2 . 113.4(4)    yes
C15 . C16 . H161 . 123.2    no
S2 . C16 . H161 . 123.4    no
C18 . C17 . F7 . 111.4(4)    yes
C18 . C17 . F8 . 111.0(4)    yes
F7 . C17 . F8 . 106.0(5)    yes
C18 . C17 . F9 . 114.6(5)    yes
F7 . C17 . F9 . 106.6(5)    yes
F8 . C17 . F9 . 106.8(5)    yes
C17 . C18 . O5 . 112.7(5)    yes
C17 . C18 . C19 . 118.0(5)    yes
O5 . C18 . C19 . 129.4(5)    yes
C18 . C19 . C20 . 121.4(5)    yes
C18 . C19 . H191 . 119.4    no
C20 . C19 . H191 . 119.3    no
C19 . C20 . O6 . 124.2(5)    yes
C19 . C20 . C21 . 121.1(5)    yes
O6 . C20 . C21 . 114.7(5)    yes
C20 . C21 . S3 . 124.6(3)    yes
C20 . C21 . C53 . 127.6(3)    yes
C20 . C21 . S22 . 121.6(3)    yes
S3 . C21 . S22 . 113.53(14)    yes
C53 . C21 . S22 . 110.80(9)    yes
C20 . C21 . C22 . 124.6(3)    yes
S3 . C21 . C22 . 110.85(9)    yes
C53 . C21 . C22 . 107.7(2)    yes
C24 . C23 . S22 . 118.20(9)    yes
C24 . C23 . C22 . 104.44(9)    yes
C24 . C23 . H231 . 126.1    no
S22 . C23 . H231 . 115.2    no
C22 . C23 . H231 . 129.4    no
C24 . C23 . H232 . 122.4    no
S22 . C23 . H232 . 119.4    no
C22 . C23 . H232 . 133.0    no
C23 . C24 . S3 . 118.15(8)    yes
C23 . C24 . C53 . 104.47(9)    yes
C23 . C24 . H241 . 121.9    no
S3 . C24 . H241 . 119.9    no
C53 . C24 . H241 . 133.2    no
C23 . C24 . H242 . 125.6    no
S3 . C24 . H242 . 115.8    no
C53 . C24 . H242 . 129.8    no
N1 . C25 . C26 . 122.5(6)    yes
N1 . C25 . H251 . 118.2    no
C26 . C25 . H251 . 119.3    no
C25 . C26 . C27 . 119.2(6)    yes
C25 . C26 . H261 . 120.5    no
C27 . C26 . H261 . 120.2    no
C26 . C27 . C28 . 120.5(6)    yes
C26 . C27 . H271 . 120.6    no
C28 . C27 . H271 . 118.9    no
C27 . C28 . C29 . 116.7(6)    yes
C27 . C28 . C35 . 124.2(6)    yes
C29 . C28 . C35 . 119.1(6)    yes
C28 . C29 . N1 . 122.1(5)    yes
C28 . C29 . C30 . 120.1(5)    yes
N1 . C29 . C30 . 117.8(5)    yes
C29 . C30 . N2 . 117.9(5)    yes
C29 . C30 . C31 . 119.1(6)    yes
N2 . C30 . C31 . 123.0(6)    yes
C30 . C31 . C32 . 116.5(6)    yes
C30 . C31 . C37 . 120.6(6)    yes
C32 . C31 . C37 . 122.9(6)    yes
C31 . C32 . C33 . 119.9(6)    yes
C31 . C32 . H321 . 119.7    no
C33 . C32 . H321 . 120.4    no
C32 . C33 . C34 . 119.9(7)    yes
C32 . C33 . H331 . 119.7    no
C34 . C33 . H331 . 120.4    no
C33 . C34 . N2 . 122.3(7)    yes
C33 . C34 . H341 . 118.9    no
N2 . C34 . H341 . 118.8    no
C28 . C35 . C36 . 116.7(7)    yes
C28 . C35 . C37 . 120.5(6)    yes
C36 . C35 . C37 . 122.8(6)    yes
C35 . C36 . H363 . 108.6    no
C35 . C36 . H362 . 110.5    no
H363 . C36 . H362 . 109.0    no
C35 . C36 . H361 . 110.1    no
H363 . C36 . H361 . 108.7    no
H362 . C36 . H361 . 109.9    no
C31 . C37 . C35 . 120.5(6)    yes
C31 . C37 . C38 . 117.3(7)    yes
C35 . C37 . C38 . 122.2(7)    yes
C37 . C38 . H383 . 106.9    no
C37 . C38 . H382 . 111.2    no
H383 . C38 . H382 . 108.3    no
C37 . C38 . H381 . 112.3    no
H383 . C38 . H381 . 109.0    no
H382 . C38 . H381 . 109.0    no
C5 . S1 . C8 . 92.5(3)    yes
C13 . S2 . C16 . 91.3(3)    yes
C21 . S3 . C24 . 94.71(9)    yes
C24 . C53 . C21 . 111.58(9)    yes
C24 . C53 . H531 . 119.3    no
C21 . C53 . H531 . 128.3    no
C21 . S22 . C23 . 94.71(9)    yes
C23 . C22 . C21 . 111.60(9)    yes
C23 . C22 . H221 . 121.0    no
C21 . C22 . H221 . 127.3    no
loop_
 _geom_hbond_atom_site_label_D
 _geom_hbond_site_symmetry_D
 _geom_hbond_atom_site_label_H
 _geom_hbond_site_symmetry_H
 _geom_hbond_atom_site_label_A
 _geom_hbond_site_symmetry_A
 _geom_hbond_angle_DHA
 _geom_hbond_distance_DH
 _geom_hbond_distance_HA
 _geom_hbond_distance_DA
 _geom_hbond_publ_flag
C25 . H251 . O5 . 130 0.93 2.49 3.169(9)    yes


_iucr_refine_instructions_details
;
#
# Punched on 27/03/23 at 14:02:10
#
#LIST     12                                                                    
BLOCK SCALE X'S  U'S 
RIDE S(22,U'S) C(22,U'S) 
RIDE S(3,U'S) C(53,U'S) 
RIDE C   (   3,X'S) H   (  31,X'S) 
RIDE C   (   6,X'S) H   (  61,X'S) 
RIDE C   (   7,X'S) H   (  71,X'S) 
RIDE C   (   8,X'S) H   (  81,X'S) 
RIDE C   (  11,X'S) H   ( 111,X'S) 
RIDE C   (  14,X'S) H   ( 141,X'S) 
RIDE C   (  15,X'S) H   ( 151,X'S) 
RIDE C   (  16,X'S) H   ( 161,X'S) 
RIDE C   (  19,X'S) H   ( 191,X'S) 
RIDE C   (  23,X'S) H   ( 231,X'S) H   ( 232,X'S) 
RIDE C   (  24,X'S) H   ( 241,X'S)  H   ( 242,X'S) 
RIDE C   (  25,X'S) H   ( 251,X'S) 
RIDE C   (  26,X'S) H   ( 261,X'S) 
RIDE C   (  27,X'S) H   ( 271,X'S) 
RIDE C   (  32,X'S) H   ( 321,X'S) 
RIDE C   (  33,X'S) H   ( 331,X'S) 
RIDE C   (  34,X'S) H   ( 341,X'S) 
RIDE C   (  36,X'S) H   ( 363,X'S) H   ( 362,X'S) H   ( 361,X'S) 
RIDE C   (  38,X'S) H   ( 383,X'S) H   ( 382,X'S) H   ( 381,X'S) 
RIDE C   (  53,X'S) H   ( 531,X'S) 
RIDE C   (  22,X'S) H   ( 221,X'S) 
END                                                                             
#
# Punched on 27/03/23 at 14:02:10
#
#LIST     16                                                                    
SAME C(21) S(3) C(24) C(23) C(22) 
CONT AND C(21) S(22) C(23) C(24) C(53) 
REM   HREST   START (DO NOT REMOVE THIS LINE) 
REM   HREST   END (DO NOT REMOVE THIS LINE) 
END                                                                             
;
 
_refine_special_details
;
?
  Reflections are selected by the following conditions :-
  Minimum value of SQRTW        is   0.00
  Minimum value of RATIO        is  -3.00
;
