# Supplementary material for: Photoluminescence lifetime stability studies of β‐diketonate europium complexes based phenanthroline derivatives in poly(methyl methacrylate) films
Source: ChemistryOpen. 2024 Jan 12;13(5):e202300192. doi: 10.1002/open.202300192 (PMC11095151; doi:10.1002/open.202300192)
Supplement: Supplementary file 3 — Supporting Information [file OPEN-13-e202300192-s001.cif]

#######################################################################
#
#                 Cambridge Crystallographic Data Centre
#                                CCDC 
#
#######################################################################
#
# If this CIF has been generated from an entry in the Cambridge 
# Structural Database, then it will include bibliographic, chemical, 
# crystal, experimental, refinement or atomic coordinate data resulting 
# from the CCDC's data processing and validation procedures.
#
#######################################################################

data_Omar291121
_symmetry_cell_setting           triclinic
_symmetry_space_group_name_H-M   'P -1'
_symmetry_Int_Tables_number      2
_space_group_name_Hall           '-P 1'
loop_
_symmetry_equiv_pos_site_id
_symmetry_equiv_pos_as_xyz
1 x,y,z
2 -x,-y,-z
_cell_length_a                   9.9700(2)
_cell_length_b                   12.7301(3)
_cell_length_c                   15.6041(4)
_cell_angle_alpha                95.037(2)
_cell_angle_beta                 90.932(2)
_cell_angle_gamma                101.974(2)
_cell_volume                     1928.68
loop_
_atom_site_label
_atom_site_type_symbol
_atom_site_fract_x
_atom_site_fract_y
_atom_site_fract_z
C38 C 0.6009(8) 0.1494(6) 0.3323(4)
C39 C 0.6702(8) 0.2395(6) 0.3851(5)
C40 C 0.6250(8) 0.2462(6) 0.4769(4)
C380 C 0.5727(9) 0.1732(7) 0.3326(4)
S37 S 0.4582(5) 0.0854(3) 0.3765(3)
Eu1 Eu 0.38111(4) 0.23879(3) 0.75474(3)
C1 C 0.7271(9) 0.2385(8) 0.7250(6)
C2 C 0.8576(10) 0.2119(11) 0.7283(7)
C3 C 0.8710(12) 0.1232(11) 0.7685(8)
C4 C 0.7615(9) 0.0642(9) 0.8095(6)
C5 C 0.6374(8) 0.1003(7) 0.8034(5)
C6 C 0.5175(9) 0.0407(6) 0.8424(5)
C7 C 0.2898(10) 0.0179(7) 0.8709(6)
C8 C 0.2911(10) -0.0744(8) 0.9130(6)
C9 C 0.4079(12) -0.1076(8) 0.9207(6)
C10 C 0.5286(10) -0.0517(8) 0.8863(6)
C11 C 0.6561(11) -0.0856(10) 0.8901(7)
C12 C 0.7647(11) -0.0325(10) 0.8540(7)
C13 C 0.9007(13) -0.0712(12) 0.8605(10)
C14 C 0.0641(10) 0.2887(9) 0.9606(7)
C15 C 0.2090(8) 0.2916(7) 0.9307(6)
C16 C 0.3174(8) 0.3356(7) 0.9865(6)
C17 C 0.4550(8) 0.3426(6) 0.9633(5)
C18 C 0.5649(8) 0.3807(6) 1.0296(5)
C19 C 0.5577(8) 0.4137(7) 1.1213(6)
C20 C 0.6942(12) 0.4413(10) 1.1554(7)
C21 C 0.7907(9) 0.4256(8) 1.1002(7)
C23 C 0.1408(11) 0.4275(9) 0.5846(7)
C24 C 0.2658(10) 0.4072(7) 0.6298(6)
C25 C 0.3912(9) 0.4739(7) 0.6199(6)
C26 C 0.5089(9) 0.4730(6) 0.6708(6)
C27 C 0.6338(6) 0.5552(5) 0.6705(5)
C28 C 0.6460(7) 0.6491(7) 0.6181(6)
C29 C 0.7921(8) 0.7068(7) 0.6361(6)
C30 C 0.8594(7) 0.6714(6) 0.7024(6)
C32 C 0.0814(11) -0.0517(8) 0.6075(7)
C33 C 0.2065(8) 0.0410(7) 0.6167(6)
C34 C 0.2893(9) 0.0568(7) 0.5461(6)
C35 C 0.4070(8) 0.1387(6) 0.5485(5)
C36 C 0.4926(5) 0.1594(4) 0.4727(3)
N1 N 0.6193(6) 0.1868(6) 0.7616(4)
N2 N 0.4002(7) 0.0737(5) 0.8361(4)
O1 O 0.2081(5) 0.2491(5) 0.8540(4)
O2 O 0.4894(5) 0.3149(4) 0.8896(3)
O3 O 0.2389(6) 0.3322(5) 0.6792(4)
O4 O 0.5164(6) 0.4047(4) 0.7254(4)
O5 O 0.2203(5) 0.0919(4) 0.6893(4)
O6 O 0.4504(6) 0.2013(4) 0.6142(3)
S22 S 0.7290(2) 0.38251(19) 0.99881(16)
S31 S 0.7697(2) 0.5589(2) 0.7363(2)
F1 F -0.0055(6) 0.3402(5) 0.9102(4)
F2 F 0.0604(6) 0.3352(6) 1.0421(4)
F3 F -0.0087(5) 0.1886(5) 0.9602(4)
F4 F 0.0618(7) 0.3385(5) 0.5488(4)
F5 F 0.1700(7) 0.4944(5) 0.5209(4)
F6 F 0.0656(8) 0.4745(7) 0.6390(5)
F7 F -0.0348(6) -0.0151(6) 0.6142(5)
F8 F 0.0718(7) -0.1160(5) 0.5348(4)
F9 F 0.0831(6) -0.1150(5) 0.6725(4)
C37 C 0.4499(7) 0.1215(6) 0.3800(5)
S40 S 0.6401(5) 0.2505(3) 0.4863(2)
C390 C 0.6825(6) 0.2318(6) 0.3848(4)
H11 H 0.7149 0.2953 0.6936
H21 H 0.9305 0.2562 0.7050
H31 H 0.9539 0.1005 0.7665
H71 H 0.2077 0.0417 0.8671
H81 H 0.2109 -0.1121 0.9356
H91 H 0.4106 -0.1697 0.9483
H111 H 0.6632 -0.1460 0.9197
H132 H 0.8858 -0.1381 0.8884
H131 H 0.9655 -0.0157 0.8939
H133 H 0.9350 -0.0831 0.8031
H161 H 0.3004 0.3623 1.0418
H201 H 0.7154 0.4677 1.2130
H211 H 0.8835 0.4370 1.1156
H251 H 0.3971 0.5206 0.5759
H281 H 0.5816 0.6641 0.5797
H291 H 0.8267 0.7680 0.6078
H301 H 0.9479 0.7038 0.7211
H341 H 0.2640 0.0117 0.4960
H191 H 0.4766 0.4163 1.1519
H371 H 0.3688 0.0759 0.3585
H3801 H 0.5813 0.1595 0.2735
H381 H 0.6251 0.1304 0.2726
H3901 H 0.7691 0.2754 0.3662
H391 H 0.7512 0.2783 0.3643
H401 H 0.6645 0.2938 0.5241

#END
